# Supplementary material for: Microhabitat Selection by Ground-Foraging Birds in Urban Parks
Source: Animals (Basel). 2025 Apr 17;15(8):1155. doi: 10.3390/ani15081155 (PMC12023929; doi:10.3390/ani15081155)
Supplement: Supplementary file 1 [file animals-15-01155-s001.zip]

Archive with 1 entries (1 files):
- animals-3519233-supplementary.pdf
